# Supplementary material for: Exploring Plastome Diversity and Molecular Evolution Within Genus Tortula (Family Pottiaceae, Bryophyta)
Source: Plants (Basel). 2025 Sep 8;14(17):2808. doi: 10.3390/plants14172808 (PMC12430682; doi:10.3390/plants14172808)
Supplement: Supplementary file 1 [file plants-14-02808-s001.zip]

Archive with 6 entries (6 files):
- Figures S1.pdf
- Figures S2.pdf
- Tabla S4.pdf
- Table S1.xlsx
- Table S2.xlsx
- Table S3.xlsx
