# Supplementary material for: Exploring Plastome Diversity and Molecular Evolution Within Genus Tortula (Family Pottiaceae, Bryophyta)
Source: Plants (Basel). 2025 Sep 8;14(17):2808. doi: 10.3390/plants14172808 (PMC12430682; doi:10.3390/plants14172808)
Supplement: Supplementary file 1 [file plants-14-02808-s001.zip › Table S1.xlsx]

## Sheet: Sheet1
Table S1. Gene information grouped according to their type (CDS, rRNA, or tRNA): length, average frame and standard deviation (Stdv) across Tortula species and Syntrichia princeps chloroplast genome. Genes with variation are highlighted in red.
Group	Gene	Syntrichia princeps	Tortula protobryoides	Tortula brevissima	Tortula atrovirens	Tortula lindbergii	Tortula subulata	Tortula acaulon	Tortula mucronifolia	Tortula muralis	Tortula pallida	Average	Stdv
CDS	accD	939	939	942	939	939	942	939	942	939	939	940	1.5
CDS	atpA	1524	1524	1524	1524	1524	1524	1524	1524	1524	1524	1524	0
CDS	atpB	1479	1479	1479	1479	1479	1479	1479	1479	1479	1479	1479	0
CDS	atpE	402	402	402	402	402	402	402	402	402	402	402	0
CDS	atpF	555	555	555	555	555	555	555	555	555	555	555	0
CDS	atpH	246	246	246	246	246	246	246	246	246	246	246	0
CDS	atpI	747	747	747	747	747	747	747	747	747	747	747	0
CDS	cemA	1506	1506	1506	1506	1497	1506	1506	1506	1506	1506	1505	3
CDS	chlB	1539	1539	1539	1539	1539	1539	1539	1539	1539	1539	1539	0
CDS	chlL	876	876	876	876	876	876	876	876	876	876	876	0
CDS	chlN	1416	1416	1416	1416	1416	1416	1416	1416	1419	1416	1416.33	1
CDS	clpP1	591	591	591	591	591	591	591	591	591	591	591	0
CDS	infA	237	237	237	237	237	237	237	237	237	237	237	0
CDS	matK	1572	1572	1572	1569	1563	1572	1572	1572	1572	1572	1570.67	3.04138
CDS	ndhA	1104	1104	1104	1104	1104	1104	1104	1104	1104	1104	1104	0
CDS	ndhB	1500	1500	1500	1500	1500	1500	1500	1500	1500	1500	1500	0
CDS	ndhC	366	366	366	366	366	366	366	366	366	366	366	0
CDS	ndhD	1500	1500	1500	1500	1500	1500	1500	1500	1500	1500	1500	0
CDS	ndhE	303	303	303	303	303	303	303	303	303	303	303	0
CDS	ndhF	2163	2154	2160	2154	2154	2157	2154	2160	2160	2154	2156.33	2.91548
CDS	ndhG	582	582	582	582	582	582	582	582	582	582	582	0
CDS	ndhH	1182	1182	1182	1182	1182	1182	1182	1182	1182	1182	1182	0
CDS	ndhI	552	552	552	552	552	552	552	552	552	552	552	0
CDS	ndhJ	510	510	510	510	510	510	510	510	510	510	510	0
CDS	ndhK	771	789	771	771	789	795	789	774	771	789	782	9.94987
CDS	pafI	489	489	489	489	489	489	489	489	489	489	489	0
CDS	pafII	555	555	555	555	555	555	555	555	555	555	555	0
CDS	pbf1	132	132	132	132	132	132	132	132	132	132	132	0
CDS	petA	960	960	960	960	960	960	960	960	960	960	960	0
CDS	petB	648	648	648	648	648	648	648	648	648	648	648	0
CDS	petD	483	483	483	483	483	483	483	483	483	483	483	0
CDS	petG	114	114	114	114	114	114	114	114	114	114	114	0
CDS	petL	96	96	96	96	96	96	96	96	96	96	96	0
CDS	psaA	2253	2253	2253	2253	2253	2253	2253	2253	2253	2253	2253	0
CDS	psaB	2205	2205	2205	2205	2205	2205	2205	2205	2205	2205	2205	0
CDS	psaC	246	246	246	246	246	246	246	246	246	246	246	0
CDS	psaI	111	111	111	111	111	111	111	111	111	111	111	0
CDS	psaJ	129	129	129	129	129	129	129	129	129	129	129	0
CDS	psaM	99	99	99	99	99	99	99	99	99	99	99	0
CDS	psb30	102	102	102	102	102	102	102	102	102	102	102	0
CDS	psbA	1062	1062	1062	1062	1062	1062	1062	1062	1062	1062	1062	0
CDS	psbB	1527	1527	1527	1527	1527	1527	1527	1527	1527	1527	1527	0
CDS	psbC	1422	1422	1422	1422	1422	1422	1422	1422	1422	1422	1422	0
CDS	psbD	1062	1062	1062	1062	1062	1062	1062	1062	1062	1062	1062	0
CDS	psbE	252	252	252	252	252	252	252	252	252	252	252	0
CDS	psbF	120	120	120	120	120	120	120	120	120	120	120	0
CDS	psbH	225	225	225	225	225	225	225	225	225	225	225	0
CDS	psbI	111	111	111	111	111	111	111	111	111	111	111	0
CDS	psbJ	123	123	123	123	123	123	123	123	123	123	123	0
CDS	psbK	177	177	177	177	177	177	177	177	177	177	177	0
CDS	psbL	117	117	117	117	117	117	117	117	117	117	117	0
CDS	psbM	105	105	105	105	105	105	105	105	105	105	105	0
CDS	psbT	108	108	108	108	108	108	108	108	108	108	108	0
CDS	psbZ	189	189	189	189	189	189	189	189	189	189	189	0
CDS	rbcL	1428	1428	1428	1428	1428	1428	1428	1428	1428	1428	1428	0
CDS	rpl14	369	369	369	369	369	369	369	369	369	369	369	0
CDS	rpl16	441	441	441	441	441	411	441	441	441	441	437.667	10
CDS	rpl2	843	843	843	843	843	843	843	843	843	843	843	0
CDS	rpl20	351	351	351	351	351	351	351	351	351	351	351	0
CDS	rpl21	351	351	351	351	351	351	351	351	351	351	351	0
CDS	rpl22	360	360	360	360	360	357	360	360	360	360	359.667	1
CDS	rpl23	276	276	276	276	276	276	276	276	276	276	276	0
CDS	rpl32	180	180	180	180	180	180	180	180	180	180	180	0
CDS	rpl33	198	198	198	198	198	198	198	198	198	198	198	0
CDS	rpl36	114	114	114	114	114	114	114	114	114	114	114	0
CDS	rpoB	2901	2901	2901	2901	2901	2901	2901	2901	2901	2901	2901	0
CDS	rpoC1	2040	2040	2040	2040	2040	2040	2040	2040	2040	2040	2040	0
CDS	rpoC2	4080	4077	4074	4080	4077	4068	4077	4074	4077	4077	4075.67	3.39116
CDS	rps11	393	393	393	393	393	393	393	393	393	393	393	0
CDS	rps14	303	303	303	303	303	303	303	303	303	303	303	0
CDS	rps15	267	267	267	267	267	267	267	267	267	267	267	0
CDS	rps18	240	240	240	240	240	240	240	240	240	240	240	0
CDS	rps19	279	279	279	279	279	279	279	279	279	279	279	0
CDS	rps2	711	711	711	711	711	711	711	711	711	711	711	0
CDS	rps3	657	657	657	657	657	657	657	657	657	657	657	0
CDS	rps4	609	609	609	609	609	609	609	609	609	609	609	0
CDS	rps7	468	468	468	468	468	468	468	468	468	468	468	0
CDS	rps8	399	399	399	399	399	399	399	399	399	399	399	0
CDS	ycf1	4778	4782	4785	4782	4776	4776	4776	4776	4785	4794	4781.33	6.1441
CDS	ycf2	6119	6082	6127	6119	6124	6064	6024	6120	5407	5830	5988.56	237.39
CDS	ycf66	417	417	417	417	417	417	417	417	417	417	417	0
rRNA	rrn16	1496	1496	1496	1496	1496	1496	1496	1496	1496	1496	1496	0
rRNA	rrn23	2805	2805	2805	2805	2805	2805	2805	2805	2805	2805	2805	0
rRNA	rrn4.5	103	103	103	103	103	103	103	103	103	103	103	0
rRNA	rrn5	119	119	119	119	119	119	119	119	119	119	119	0
tRNA	trnA-UGC	73	73	73	73	73	73	73	73	73	73	73	0
tRNA	trnC-GCA	71	71	71	71	71	71	71	71	71	71	71	0
tRNA	trnD-GUC	74	74	74	74	74	74	74	74	74	74	74	0
tRNA	trnE-UUC	73	73	73	73	73	73	73	73	73	73	73	0
tRNA	trnF-GAA	73	73	73	73	73	73	73	73	73	73	73	0
tRNA	trnfM-CAU	72	72	72	72	72	72	72	72	72	72	72	0
tRNA	trnG-GCC	66	66	66	66	66	66	66	66	66	66	66	0
tRNA	trnH-GUG	75	75	75	75	75	75	75	75	75	75	75	0
tRNA	trnI-GAU	73	73	73	73	73	73	73	73	73	73	73	0
tRNA	trnK-UUU	79	79	79	79	79	79	79	79	79	79	79	0
tRNA	trnL-CAA	81	81	81	81	81	81	81	81	81	81	81	0
tRNA	trnL-UAA	85	85	85	85	85	85	85	85	85	85	85	0
tRNA	trnL-UAG	80	80	80	80	80	80	80	80	80	80	80	0
tRNA	trnM-CAU	73.5	73.5	73.5	73.5	73.5	73.5	73.5	73.5	73.5	73.5	73.5	0
tRNA	trnN-GUU	72	72	72	72	72	72	72	72	72	72	72	0
tRNA	trnP-GGG	75	75	77	75	75	75	75	75	76	75	75.3333	0.707107
tRNA	trnP-UGG	74	74	74	74	74	74	74	74	74	74	74	0
tRNA	trnQ-UUG	72	72	72	72	72	72	72	72	72	72	72	0
tRNA	trnR-ACG	74	74	74	74	74	74	74	74	74	74	74	0
tRNA	trnR-CCG	73	73	73	73	73	73	73	73	73	73	73	0
tRNA	trnR-UCU	72	72	72	72	72	72	72	72	72	72	72	0
tRNA	trnS-GCU	86	86	86	86	86	86	86	86	86	86	86	0
tRNA	trnS-GGA	85	85	85	85	85	85	85	85	85	85	85	0
tRNA	trnS-UGA	89	89	89	89	89	89	89	89	89	89	89	0
tRNA	trnT-GGU	72	72	72	72	72	72	72	72	72	72	72	0
tRNA	trnT-UGU	73	73	73	73	73	73	73	73	73	73	73	0
tRNA	trnV-GAC	72	72	72	72	72	72	72	72	72	72	72	0
tRNA	trnV-UAC	74	74	74	74	74	74	74	74	74	74	74	0
tRNA	trnW-CCA	74	74	74	74	74	74	74	74	74	74	74	0
tRNA	trnY-GUA	82	82	82	82	82	82	82	82	82	82	82	0
