# Supplementary material for: Exploring Plastome Diversity and Molecular Evolution Within Genus Tortula (Family Pottiaceae, Bryophyta)
Source: Plants (Basel). 2025 Sep 8;14(17):2808. doi: 10.3390/plants14172808 (PMC12430682; doi:10.3390/plants14172808)
Supplement: Supplementary file 1 [file plants-14-02808-s001.zip › Table S2.xlsx]

## Sheet: Table S1
Table S2. Characteristics of chloroplast genomes in terms of Relative Synonymous Codon Usage (RSCU) analysis in Tortula species and Syntrichia princeps as outgroup. A= alanine, E = glutamic acid, F = phenylalanine, K = lysine, L= leucine, N = asparagine, R = arginine, S = serine, T = threonine, V = valine, Y = tyrosine, * = stop codon.
Sum of RSCU value	Etiquetas de columna
Row Labels	Syntrichia princeps	Tortula acaulon	Tortula atrovirens	Tortula brevissima	Tortula lindbergii	Tortula mucronifolia	Tortula muralis	Tortula pallida	Tortula protobryoides	Tortula subulata	Total
*	3	3.001	3	3	3	3	2.999	3	3	3	30
TAA	1.581	2.537	1.583	1.671	1.704	1.691	1.7	1.69	1.723	1.691	17.571
TAG	0.993	0.265	1.105	0.462	0.404	0.457	0.4	0.407	0.404	0.457	5.354
TGA	0.426	0.199	0.312	0.867	0.892	0.852	0.899	0.903	0.873	0.852	7.075
A	4	4	4	3.999	3.999	3.999	3.999	4	3.999	3.999	39.994
GCA	1.22	1.322	1.258	1.309	1.342	1.321	1.335	1.325	1.335	1.321	13.088
GCC	0.331	0.237	0.322	0.373	0.36	0.377	0.384	0.349	0.351	0.377	3.461
GCG	0.382	0.197	0.392	0.302	0.32	0.335	0.298	0.319	0.326	0.335	3.206
GCT	2.067	2.244	2.028	2.015	1.977	1.966	1.982	2.007	1.987	1.966	20.239
E	2	2	2	2	2	2	2	2	2	2	20
GAA	1.561	1.859	1.502	1.779	1.781	1.784	1.798	1.782	1.784	1.784	17.414
GAG	0.439	0.141	0.498	0.221	0.219	0.216	0.202	0.218	0.216	0.216	2.586
F	2	2	2	2	2	2	2	2	2	2	20
TTC	0.43	0.162	0.459	0.373	0.374	0.376	0.378	0.376	0.373	0.376	3.677
TTT	1.57	1.838	1.541	1.627	1.626	1.624	1.622	1.624	1.627	1.624	16.323
K	2	2	2	2	2	2	2	2	2	2	20
AAA	1.554	1.894	1.528	1.733	1.731	1.744	1.722	1.726	1.727	1.744	17.103
AAG	0.446	0.106	0.472	0.267	0.269	0.256	0.278	0.274	0.273	0.256	2.897
L	6	6.001	5.999	6	5.999	6	5.999	6	6.001	6	59.999
CTA	0.714	0.304	0.819	0.424	0.373	0.418	0.369	0.365	0.351	0.418	4.555
CTC	0.367	0.055	0.365	0.196	0.175	0.16	0.158	0.175	0.175	0.16	1.986
CTG	0.5	0.05	0.509	0.131	0.104	0.153	0.098	0.104	0.101	0.153	1.903
CTT	1.053	1.147	1.075	1.04	1.017	1.016	1.033	1.043	1.03	1.016	10.47
TTA	2.444	4.079	2.292	3.338	3.447	3.383	3.433	3.445	3.478	3.383	32.722
TTG	0.922	0.366	0.939	0.871	0.883	0.87	0.908	0.868	0.866	0.87	8.363
N	2	2	2	2	2	2	2	2	2	2	20
AAC	0.548	0.239	0.571	0.481	0.484	0.467	0.493	0.473	0.483	0.467	4.706
AAT	1.452	1.761	1.429	1.519	1.516	1.533	1.507	1.527	1.517	1.533	15.294
R	6.001	6	6	6	6.001	6	5.999	6	6	6	60.001
AGA	1.894	1.726	1.844	2.658	2.717	2.571	2.751	2.721	2.712	2.571	24.165
AGG	0.869	0.152	0.371	1.308	1.307	1.312	1.289	1.311	1.299	1.312	10.53
CGA	1.092	1.598	1.279	0.739	0.72	0.745	0.742	0.748	0.736	0.745	9.144
CGC	0.282	0.303	0.309	0.218	0.219	0.251	0.182	0.203	0.205	0.251	2.423
CGG	0.334	0.192	0.406	0.214	0.215	0.242	0.215	0.215	0.234	0.242	2.509
CGT	1.53	2.029	1.791	0.863	0.823	0.879	0.82	0.802	0.814	0.879	11.23
S	5.999	6.001	6	6	6	6	5.999	6	6	6	59.999
AGC	0.667	0.256	0.392	0.974	0.959	0.97	0.959	0.962	0.963	0.97	8.072
AGT	1.371	1.554	1.385	1.252	1.218	1.274	1.215	1.199	1.228	1.274	12.97
TCA	1.229	1.343	1.338	1.378	1.454	1.378	1.443	1.429	1.437	1.378	13.807
TCC	0.62	0.264	0.581	0.674	0.653	0.643	0.683	0.66	0.662	0.643	6.083
TCG	0.42	0.215	0.446	0.581	0.588	0.577	0.589	0.59	0.583	0.577	5.166
TCT	1.692	2.369	1.858	1.141	1.128	1.158	1.11	1.16	1.127	1.158	13.901
T	4.001	4.001	4	4	4	3.999	4	4	4.001	3.999	40.001
ACA	1.415	1.567	1.422	1.431	1.462	1.465	1.441	1.464	1.458	1.465	14.59
ACC	0.538	0.22	0.403	0.629	0.651	0.636	0.627	0.66	0.648	0.636	5.648
ACG	0.373	0.141	0.371	0.506	0.512	0.488	0.515	0.519	0.516	0.488	4.429
ACT	1.675	2.073	1.804	1.434	1.375	1.41	1.417	1.357	1.379	1.41	15.334
V	4	4	3.999	4	4	4	4	4	4	4	39.999
GTA	1.447	1.674	1.489	1.376	1.344	1.323	1.394	1.333	1.317	1.323	14.02
GTC	0.457	0.134	0.462	0.307	0.328	0.306	0.306	0.306	0.324	0.306	3.236
GTG	0.529	0.214	0.596	0.254	0.262	0.274	0.249	0.29	0.274	0.274	3.216
GTT	1.567	1.978	1.452	2.063	2.066	2.097	2.051	2.071	2.085	2.097	19.527
Y	2	2	2	2	2	2	2	2	2	2	20
TAC	0.55	0.233	0.552	0.458	0.461	0.456	0.451	0.456	0.457	0.456	4.53
TAT	1.45	1.767	1.448	1.542	1.539	1.544	1.549	1.544	1.543	1.544	15.47
Total	43.001	43.004	42.998	42.999	42.999	42.998	42.995	43	43.001	42.998	429.993
