# Supplementary material for: Exploring Plastome Diversity and Molecular Evolution Within Genus Tortula (Family Pottiaceae, Bryophyta)
Source: Plants (Basel). 2025 Sep 8;14(17):2808. doi: 10.3390/plants14172808 (PMC12430682; doi:10.3390/plants14172808)
Supplement: Supplementary file 1 [file plants-14-02808-s001.zip › Table S3.xlsx]

## Sheet: Table S2_DNASP
Table S3. Summary of chloroplast genome polymorphism characteristics among Tortula species and Syntrichia princeps, including alignment dissection number, gene, region type, sample size (n), total and net sites, number of segregating sites (S), total mutations (Eta), number of haplotypes (Hap), haplotype diversity (Hd) and its variance, nucleotide diversity (Pi) and its variance, as well as Tajim…
Dissection no,	Gene	Type	n	Sites	NetSites	S	Eta	Hap	Hd	VarHd	Pi	VarPi	TajimaD	SigD
2	trnC-GCA	tRNA	10	78	71	0	0	1	0	0	0	n.d.	n.a.	n.a.
3	trnG-GCC	tRNA	10	71	71	0	0	1	0	0	0	n.d.	n.a.	n.a.
4	trnT-GGU	tRNA	10	72	72	2	2	3	0.377778	0.0328622	0.00555556	n.d.	-1.40085	n.s.
5	trnfM-CAU	tRNA	10	72	72	0	0	1	0	0	0	n.d.	n.a.	n.a.
6	trnQ-UUG	tRNA	10	72	72	0	0	1	0	0	0	n.d.	n.a.	n.a.
7	trnR-UCU	tRNA	10	72	72	2	2	3	0.377778	0.0328622	0.00771605	n.d.	-0.69098	n.s.
8	trnV-GAC	tRNA	10	72	72	1	1	2	0.355556	0.0253156	0.00493827	n.d.	0.014992	n.s.
9	trnN-GUU	tRNA	10	72	72	0	0	1	0	0	0	n.d.	n.a.	n.a.
10	trnN-GUU	tRNA	10	72	72	0	0	1	0	0	0	n.d.	n.a.	n.a.
11	trnV-GAC	tRNA	10	72	72	1	1	2	0.355556	0.0253156	0.00493827	n.d.	0.014992	n.s.
12	trnM-CAU	tRNA	10	73	73	0	0	1	0	0	0	n.d.	n.a.	n.a.
13	trnR-CCG	tRNA	10	73	73	2	2	2	0.355556	0.0253156	0.00974125	n.d.	0.018891	n.s.
14	trnF-GAA	tRNA	10	73	73	1	1	2	0.466667	0.01736	0.00639269	n.d.	0.819796	n.s.
15	trnT-UGU	tRNA	10	73	73	1	1	2	0.2	0.02376	0.00273973	n.d.	-1.11173	n.s.
16	trnE-UUC	tRNA	10	73	73	0	0	1	0	0	0	n.d.	n.a.	n.a.
17	trnM-CAU	tRNA	10	74	74	1	1	2	0.2	0.02376	0.0027027	n.d.	-1.11173	n.s.
18	trnP-UGG	tRNA	10	74	74	1	1	2	0.2	0.02376	0.0027027	n.d.	-1.11173	n.s.
19	trnW-CCA	tRNA	10	74	74	1	1	2	0.355556	0.0253156	0.0048048	n.d.	0.014992	n.s.
20	trnD-GUC	tRNA	10	74	74	1	1	2	0.2	0.02376	0.0027027	n.d.	-1.11173	n.s.
21	trnR-ACG	tRNA	10	74	74	0	0	1	0	0	0	n.d.	n.a.	n.a.
22	trnR-ACG	tRNA	10	74	73	0	0	1	0	0	0	n.d.	n.a.	n.a.
23	trnH-GUG	tRNA	10	79	75	2	2	3	0.377778	0.0328622	0.00533333	n.d.	-1.40085	n.s.
24	trnP-GGG	tRNA	10	77	75	22	24	10	1	0.002	0.0977778	n.d.	-0.644133	n.s.
25	trnL-UAG	tRNA	10	80	80	0	0	1	0	0	0	n.d.	n.a.	n.a.
26	trnL-CAA	tRNA	10	81	81	5	5	5	0.755556	0.0167822	0.0186557	n.d.	-0.581518	n.s.
27	trnY-GUA	tRNA	10	82	82	1	1	2	0.466667	0.01736	0.00569106	n.d.	0.819796	n.s.
28	trnS-GGA	tRNA	10	85	85	3	3	4	0.533333	0.0324267	0.00705882	n.d.	-1.56222	#
29	trnS-GCU	tRNA	10	86	86	0	0	1	0	0	0	n.d.	n.a.	n.a.
30	trnS-UGA	tRNA	10	90	88	4	4	3	0.377778	0.0328622	0.0108586	n.d.	-1.24467	n.s.
31	petL	CDS	10	96	96	4	4	6	0.777778	0.0188889	0.0115741	n.d.	-0.82229	n.s.
32	psaM	CDS	10	99	99	5	6	6	0.888889	0.00568889	0.0184063	n.d.	-0.582621	n.s.
33	psb30	CDS	10	102	102	4	4	5	0.822222	0.00939556	0.0126362	n.d.	-0.339564	n.s.
34	rrn4.5	rRNA	10	103	103	0	0	1	0	0	0	n.d.	n.a.	n.a.
35	rrn4.5	rRNA	10	103	103	0	0	1	0	0	0	n.d.	n.a.	n.a.
36	psbM	CDS	10	105	105	4	4	4	0.711111	0.0137956	0.0110053	n.d.	-0.701608	n.s.
37	psbT	CDS	10	108	108	2	2	3	0.377778	0.0328622	0.0037037	n.d.	-1.40085	n.s.
38	psaI	CDS	10	111	111	3	5	5	0.666667	0.0266667	0.00860861	n.d.	-1.84193	*
39	psbI	CDS	10	111	111	3	3	3	0.511111	0.0269956	0.00680681	n.d.	-1.03446	n.s.
40	petG	CDS	10	115	114	5	5	5	0.8	0.0100267	0.0146199	n.d.	-0.228603	n.s.
41	rpl36	CDS	10	114	114	2	2	3	0.6	0.01704	0.00584795	n.d.	-0.183929	n.s.
42	psbL	CDS	10	117	117	1	1	2	0.2	0.02376	0.0017094	n.d.	-1.11173	n.s.
43	rrn5	rRNA	10	119	119	1	1	2	0.355556	0.0253156	0.00298786	n.d.	0.014992	n.s.
44	rrn5	rRNA	10	119	119	1	1	2	0.355556	0.0253156	0.00298786	n.d.	0.014992	n.s.
45	psbF	CDS	10	120	120	2	2	3	0.377778	0.0328622	0.00333333	n.d.	-1.40085	n.s.
46	psbJ	CDS	10	123	123	5	5	4	0.733333	0.0101067	0.0148148	n.d.	0.124312	n.s.
47	psaJ	CDS	10	129	129	4	4	5	0.844444	0.00632889	0.0120586	n.d.	0.384525	n.s.
48	pbf1	CDS	10	132	132	3	3	4	0.733333	0.0143733	0.00690236	n.d.	-0.506695	n.s.
49	psbK	CDS	10	177	177	7	7	5	0.755556	0.0167822	0.0105461	n.d.	-1.0403	n.s.
50	rpl32	CDS	10	180	180	7	8	8	0.955556	0.00352889	0.0132099	n.d.	-0.686709	n.s.
51	psbZ	CDS	10	189	189	5	5	4	0.533333	0.0324267	0.00529101	n.d.	-1.7411	*
52	rpl33	CDS	10	198	198	2	2	3	0.377778	0.0328622	0.0020202	n.d.	-1.40085	n.s.
53	psbH	CDS	10	225	225	7	7	6	0.777778	0.0188889	0.00622222	n.d.	-1.83913	*
54	infA	CDS	10	237	237	10	10	8	0.955556	0.00352889	0.0131271	n.d.	-0.531343	n.s.
55	rps18	CDS	10	240	240	14	14	9	0.977778	0.00291556	0.0186111	n.d.	-0.4462	n.s.
56	psaC	CDS	10	251	246	9	9	6	0.888889	0.00568889	0.0106594	n.d.	-0.769601	n.s.
57	atpH	CDS	10	246	245	8	8	7	0.911111	0.00598222	0.0092517	n.d.	-0.856226	n.s.
58	psbE	CDS	10	252	252	6	6	5	0.755556	0.0167822	0.00582011	n.d.	-1.27616	n.s.
59	rps15	CDS	10	267	267	11	12	8	0.955556	0.00352889	0.0129005	n.d.	-0.849058	n.s.
60	rpl23	CDS	10	276	276	22	22	9	0.977778	0.00291556	0.0218196	n.d.	-1.0666	n.s.
61	rps19	CDS	10	285	279	5	5	5	0.755556	0.0167822	0.00414178	n.d.	-1.38818	n.s.
62	rps14	CDS	10	303	302	25	25	9	0.977778	0.00291556	0.019794	n.d.	-1.54035	n.s.
63	ndhE	CDS	10	303	303	21	21	9	0.977778	0.00291556	0.0214888	n.d.	-0.579315	n.s.
64	rpl20	CDS	10	351	350	19	20	9	0.977778	0.00291556	0.0166349	n.d.	-0.829489	n.s.
65	rpl21	CDS	10	351	351	21	22	9	0.977778	0.00291556	0.0168408	n.d.	-1.13415	n.s.
66	trnL-UAA	tRNA	10	360	352	28	31	9	0.977778	0.00291556	0.0253788	n.d.	-0.888467	n.s.
67	rpl22	CDS	10	360	360	23	23	8	0.933333	0.00597333	0.0185185	n.d.	-0.853164	n.s.
68	ndhC	CDS	10	366	366	27	28	10	1	0.002	0.0217365	n.d.	-0.939263	n.s.
69	rpl14	CDS	10	369	368	15	17	10	1	0.002	0.0116546	n.d.	-1.33121	n.s.
70	rps11	CDS	10	395	393	13	14	7	0.933333	0.00384	0.0104043	n.d.	-0.795822	n.s.
71	rps8	CDS	10	399	399	15	15	10	1	0.002	0.0102478	n.d.	-1.05406	n.s.
72	atpE	CDS	10	402	402	26	29	10	1	0.002	0.0185185	n.d.	-1.31271	n.s.
73	rps7	CDS	10	468	468	25	26	10	1	0.002	0.0179962	n.d.	-0.39881	n.s.
74	ndhJ	CDS	10	510	510	33	34	9	0.977778	0.00291556	0.0184314	n.d.	-1.05156	n.s.
75	ndhI	CDS	10	552	552	31	31	9	0.977778	0.00291556	0.0167874	n.d.	-0.742197	n.s.
76	pafII	CDS	10	555	555	32	33	9	0.977778	0.00291556	0.0153353	n.d.	-1.30342	n.s.
77	ndhG	CDS	10	582	582	48	53	10	1	0.002	0.0281405	n.d.	-0.615805	n.s.
78	trnV-UAC	tRNA	10	613	598	40	41	10	1	0.002	0.0178744	n.d.	-1.27528	n.s.
79	rps4	CDS	10	609	609	36	38	10	1	0.002	0.0198869	n.d.	-0.476723	n.s.
80	rps3	CDS	10	657	657	38	42	10	1	0.002	0.0179942	n.d.	-0.990465	n.s.
81	trnG-GCC	tRNA	10	682	669	46	53	10	1	0.002	0.022189	n.d.	-1.01642	n.s.
82	rps2	CDS	10	711	711	42	45	10	1	0.002	0.0155024	n.d.	-1.49632	n.s.
83	atpI	CDS	10	747	747	34	36	10	1	0.002	0.0135356	n.d.	-0.993706	n.s.
84	ndhC	CDS	10	799	789	69	71	10	1	0.002	0.0237995	n.d.	-1.2406	n.s.
85	trnA-UGC	IGS	10	855	845	19	19	8	0.955556	0.00352889	0.00562788	n.d.	-1.36783	n.s.
86	trnA-UGC	IGS	10	855	845	19	19	8	0.955556	0.00352889	0.00562788	n.d.	-1.36783	n.s.
87	trnI-GAU	tRNA	10	870	854	16	17	8	0.955556	0.00352889	0.00577674	n.d.	-0.832541	n.s.
88	trnI-GAU	tRNA	10	870	854	16	17	8	0.955556	0.00352889	0.00595889	n.d.	-0.712174	n.s.
89	chlL	CDS	10	876	876	45	46	10	1	0.002	0.0154236	n.d.	-0.824401	n.s.
90	accD	CDS	10	939	938	51	52	10	1	0.002	0.0151386	n.d.	-1.1129	n.s.
91	ycf66	CDS	10	967	942	97	107	10	1	0.002	0.0299363	n.d.	-1.26171	n.s.
92	petA	CDS	10	960	960	61	62	10	1	0.002	0.0170139	n.d.	-1.25152	n.s.
93	psbC	CDS	10	1062	1062	38	40	10	1	0.002	0.00991839	n.d.	-1.23814	n.s.
94	psbA	CDS	10	1062	1062	31	33	10	1	0.002	0.0091651	n.d.	-0.798313	n.s.
95	#N/A	IGS	10	1173	1102	105	131	10	1	0.002	0.0331115	n.d.	-1.05392	n.s.
96	#N/A	IGS	10	1182	1138	110	121	10	1	0.002	0.0289006	n.d.	-1.14759	n.s.
97	ndhH	CDS	10	1182	1182	60	64	10	1	0.002	0.0146832	n.d.	-1.14474	n.s.
98	atpF	CDS	10	1213	1189	79	90	10	1	0.002	0.020428	n.d.	-1.17011	n.s.
99	#N/A	IGS	10	1247	1224	78	83	10	1	0.002	0.0173384	n.d.	-1.36689	n.s.
100	chlN	CDS	10	1416	1415	87	96	10	1	0.002	0.0202277	n.d.	-0.775191	n.s.
101	psbC	CDS	10	1422	1422	60	63	9	0.977778	0.00291556	0.0121425	n.d.	-1.10412	n.s.
102	rbcL	CDS	10	1428	1428	51	51	10	1	0.002	0.0114223	n.d.	-0.465635	n.s.
103	rpl2	CDS	10	1447	1431	105	111	10	1	0.002	0.0235422	n.d.	-0.70154	n.s.
104	atpB	CDS	10	1479	1479	66	72	10	1	0.002	0.0126963	n.d.	-1.29215	n.s.
105	rrn16	rRNA	10	1496	1496	5	5	6	0.844444	0.0105956	0.000995247	n.d.	-0.631934	n.s.
106	rrn16	rRNA	10	1496	1496	5	5	6	0.844444	0.0105956	0.000995247	n.d.	-0.631934	n.s.
107	ndhD	CDS	10	1500	1500	82	86	10	1	0.002	0.017763	n.d.	-0.610676	n.s.
108	cemA	CDS	10	1506	1497	133	143	10	1	0.002	0.0279819	n.d.	-0.852349	n.s.
109	atpA	CDS	10	1524	1524	72	77	10	1	0.002	0.015471	n.d.	-0.659985	n.s.
110	psbB	CDS	10	1527	1527	69	72	10	1	0.002	0.0125737	n.d.	-1.21039	n.s.
111	chlB	CDS	10	1539	1539	90	97	10	1	0.002	0.0190022	n.d.	-0.728498	n.s.
112	matK	CDS	10	1572	1560	145	157	10	1	0.002	0.0282051	n.d.	-1.03165	n.s.
114	ndhA	CDS	10	1876	1811	158	168	10	1	0.002	0.0276091	n.d.	-0.787486	n.s.
115	pafI	CDS	10	1906	1840	109	117	10	1	0.002	0.0180797	n.d.	-0.971272	n.s.
116	ndhB	CDS	10	2162	2104	173	189	10	1	0.002	0.0260245	n.d.	-0.899778	n.s.
117	ndhF	CDS	10	2163	2151	158	175	10	1	0.002	0.0262617	n.d.	-0.432774	n.s.
118	psaB	CDS	10	2205	2205	91	97	9	0.977778	0.00291556	0.0125271	n.d.	-0.962809	n.s.
119	psaA	CDS	10	2253	2253	78	81	10	1	0.002	0.0104157	n.d.	-0.890993	n.s.
120	matK	CDS	10	2347	2315	219	241	10	1	0.002	0.0298248	n.d.	-0.946734	n.s.
121	rpoC1	CDS	10	2774	2703	241	264	10	1	0.002	0.0290048	n.d.	-0.799068	n.s.
122	rrn23	rRNA	10	2805	2805	26	27	9	0.977778	0.00291556	0.00232917	n.d.	-1.50751	n.s.
123	rrn23	rRNA	10	2805	2805	26	27	9	0.977778	0.00291556	0.00232917	n.d.	-1.50751	n.s.
124	rpoB	CDS	10	2901	2901	196	205	10	1	0.002	0.0209123	n.d.	-0.812449	n.s.
125	rpoC2	CDS	10	4080	4061	333	358	10	1	0.002	0.0249473	n.d.	-0.998097	n.s.
129	#N/A	IGS	10	246	218	44	49	10	1	0.002	0.069419	n.d.	-0.61689	n.s.
130	#N/A	IGS	10	28	28	2	2	3	0.688889	0.0107822	0.0325397	n.d.	0.931582	n.s.
131	#N/A	IGS	10	60	55	9	11	7	0.933333	0.00384	0.0517172	n.d.	-1.20215	n.s.
132	#N/A	IGS	10	17	17	4	4	4	0.533333	0.0324267	0.0470588	n.d.	-1.66706	#
133	#N/A	IGS	10	39	39	3	3	4	0.644444	0.0230489	0.0193732	n.d.	-1.03446	n.s.
134	#N/A	IGS	10	118	106	11	12	9	0.977778	0.00291556	0.027044	n.d.	-1.46428	n.s.
135	#N/A	IGS	10	119	115	13	15	8	0.933333	0.00597333	0.03343	n.d.	-1.26641	n.s.
136	#N/A	IGS	10	278	233	40	45	10	1	0.002	0.056557	n.d.	-0.836002	n.s.
137	#N/A	IGS	10	114	113	9	9	7	0.911111	0.00598222	0.0259587	n.d.	-0.341395	n.s.
138	#N/A	IGS	10	108	101	14	17	9	0.977778	0.00291556	0.0444444	n.d.	-1.17645	n.s.
139	#N/A	IGS	10	151	134	17	20	10	1	0.002	0.0404643	n.d.	-1.09546	n.s.
140	#N/A	IGS	10	209	131	31	36	10	1	0.002	0.0851569	n.d.	-0.59672	n.s.
141	#N/A	IGS	10	202	181	30	38	9	0.977778	0.00291556	0.0651934	n.d.	-0.588967	n.s.
142	#N/A	IGS	10	155	145	20	22	9	0.977778	0.00291556	0.0441379	n.d.	-0.836936	n.s.
143	#N/A	IGS	10	91	88	3	3	3	0.377778	0.0328622	0.00681818	n.d.	-1.56222	#
144	#N/A	IGS	10	102	94	13	15	10	1	0.002	0.0456265	n.d.	-0.880323	n.s.
145	#N/A	IGS	10	169	132	22	30	10	1	0.002	0.0570707	n.d.	-1.39066	n.s.
146	#N/A	IGS	10	305	286	17	19	9	0.977778	0.00291556	0.0210567	n.d.	-0.484163	n.s.
147	#N/A	IGS	10	1150	1033	143	161	10	1	0.002	0.0465527	n.d.	-0.772128	n.s.
148	#N/A	IGS	10	135	114	9	10	8	0.955556	0.00352889	0.0282651	n.d.	-0.392019	n.s.
149	#N/A	IGS	10	9	9	0	0	1	0	0	0	n.d.	n.a.	n.a.
150	#N/A	IGS	10	167	165	9	11	8	0.955556	0.00352889	0.0156229	n.d.	-1.50924	n.s.
151	#N/A	IGS	10	420	346	47	50	10	1	0.002	0.040334	n.d.	-1.02831	n.s.
152	#N/A	IGS	10	117	110	18	19	9	0.977778	0.00291556	0.0444444	n.d.	-1.27482	n.s.
153	#N/A	IGS	10	25	22	6	8	7	0.933333	0.00384	0.1	n.d.	-0.957936	n.s.
154	#N/A	IGS	10	130	125	6	6	6	0.844444	0.0105956	0.0117333	n.d.	-1.27616	n.s.
155	#N/A	IGS	10	638	589	69	75	10	1	0.002	0.0366723	n.d.	-0.913668	n.s.
156	#N/A	IGS	10	9	9	0	0	1	0	0	0	n.d.	n.a.	n.a.
157	#N/A	IGS	10	35	35	1	1	2	0.466667	0.01736	0.0133333	n.d.	0.819796	n.s.
158	#N/A	IGS	10	119	117	7	9	6	0.888889	0.00568889	0.0252612	n.d.	-0.310808	n.s.
159	#N/A	IGS	10	1042	1003	140	155	10	1	0.002	0.0473025	n.d.	-0.667569	n.s.
160	#N/A	IGS	10	202	184	21	23	9	0.977778	0.00291556	0.0405797	n.d.	-0.386797	n.s.
161	#N/A	IGS	10	111	103	10	13	8	0.955556	0.00352889	0.033657	n.d.	-1.11763	n.s.
163	#N/A	IGS	10	299	277	32	34	9	0.977778	0.00291556	0.0328921	n.d.	-1.16757	n.s.
164	#N/A	IGS	10	162	139	24	27	9	0.977778	0.00291556	0.0578737	n.d.	-0.750889	n.s.
165	#N/A	IGS	10	172	129	28	31	8	0.955556	0.00352889	0.0728682	n.d.	-0.683689	n.s.
166	#N/A	IGS	10	528	495	47	48	10	1	0.002	0.0279686	n.d.	-0.898517	n.s.
167	#N/A	IGS	10	6	6	0	0	1	0	0	0	n.d.	n.a.	n.a.
168	#N/A	IGS	10	84	80	19	20	10	1	0.002	0.0713889	n.d.	-0.90337	n.s.
169	#N/A	IGS	10	134	117	11	15	9	0.977778	0.00291556	0.0296296	n.d.	-1.59458	#
170	#N/A	IGS	10	192	181	28	31	9	0.977778	0.00291556	0.0464088	n.d.	-1.1225	n.s.
171	#N/A	IGS	10	21	19	4	4	4	0.777778	0.00822222	0.105263	n.d.	1.59134	n.s.
173	#N/A	IGS	10	69	69	14	15	7	0.911111	0.00598222	0.0499195	n.d.	-1.61388	#
174	#N/A	IGS	10	321	295	45	47	10	1	0.002	0.0449718	n.d.	-0.982955	n.s.
175	#N/A	IGS	10	322	288	35	41	9	0.977778	0.00291556	0.0382716	n.d.	-1.16353	n.s.
177	#N/A	IGS	10	208	190	23	24	9	0.977778	0.00291556	0.0369591	n.d.	-0.818342	n.s.
178	#N/A	IGS	10	261	237	19	22	10	1	0.002	0.0237225	n.d.	-1.30977	n.s.
179	#N/A	IGS	10	25	25	0	0	1	0	0	0	n.d.	n.a.	n.a.
180	#N/A	IGS	10	182	168	14	16	8	0.955556	0.00352889	0.0294974	n.d.	-0.573119	n.s.
181	#N/A	IGS	10	152	133	16	19	10	1	0.002	0.0426065	n.d.	-0.732211	n.s.
182	#N/A	IGS	10	176	160	31	35	10	1	0.002	0.0672222	n.d.	-0.631292	n.s.
183	#N/A	IGS	10	283	256	38	42	10	1	0.002	0.0538194	n.d.	-0.349991	n.s.
184	#N/A	IGS	10	230	225	21	24	9	0.977778	0.00291556	0.0294321	n.d.	-1.04232	n.s.
185	#N/A	IGS	10	140	110	18	18	10	1	0.002	0.0408081	n.d.	-1.37492	n.s.
187	#N/A	IGS	10	253	233	43	46	9	0.977778	0.00291556	0.0552217	n.d.	-1.01765	n.s.
188	#N/A	IGS	10	93	89	14	15	9	0.977778	0.00291556	0.0516854	n.d.	-0.610065	n.s.
189	#N/A	IGS	10	195	162	29	33	10	1	0.002	0.0618656	n.d.	-0.678924	n.s.
190	#N/A	IGS	10	126	120	30	32	9	0.977778	0.00291556	0.0759259	n.d.	-0.936628	n.s.
191	#N/A	IGS	10	328	309	28	28	8	0.955556	0.00352889	0.0235886	n.d.	-1.26169	n.s.
192	#N/A	IGS	10	125	120	15	18	10	1	0.002	0.0492593	n.d.	-0.331379	n.s.
193	#N/A	IGS	10	188	181	21	22	10	1	0.002	0.0298343	n.d.	-1.44487	n.s.
194	#N/A	IGS	10	681	568	91	103	10	1	0.002	0.0533255	n.d.	-0.833181	n.s.
195	#N/A	IGS	10	219	211	9	11	10	1	0.002	0.0135861	n.d.	-1.17656	n.s.
196	#N/A	IGS	10	270	255	24	27	10	1	0.002	0.0303268	n.d.	-0.906663	n.s.
197	#N/A	IGS	10	400	353	57	66	10	1	0.002	0.0526283	n.d.	-1.00212	n.s.
198	#N/A	IGS	10	111	95	9	9	8	0.955556	0.00352889	0.0308772	n.d.	-0.341395	n.s.
199	#N/A	IGS	10	296	240	44	50	9	0.977778	0.00291556	0.0587963	n.d.	-0.9853	n.s.
200	#N/A	IGS	10	248	241	38	46	10	1	0.002	0.064177	n.d.	-0.237997	n.s.
201	#N/A	IGS	10	144	118	22	23	10	1	0.002	0.0551789	n.d.	-0.943847	n.s.
202	#N/A	IGS	10	77	65	16	18	8	0.955556	0.00352889	0.0817094	n.d.	-0.771621	n.s.
203	#N/A	IGS	10	133	80	16	19	9	0.977778	0.00291556	0.0580556	n.d.	-1.44535	n.s.
204	#N/A	IGS	10	43	42	1	1	2	0.355556	0.0253156	0.00846561	n.d.	0.014992	n.s.
205	#N/A	IGS	10	304	292	43	45	10	1	0.002	0.0489346	n.d.	-0.495634	n.s.
206	#N/A	IGS	10	390	371	44	49	10	1	0.002	0.0357592	n.d.	-1.14331	n.s.
207	#N/A	IGS	10	201	199	23	25	10	1	0.002	0.0357342	n.d.	-0.929822	n.s.
208	#N/A	IGS	10	167	154	21	21	10	1	0.002	0.0411255	n.d.	-0.692231	n.s.
209	#N/A	IGS	10	101	100	4	4	5	0.8	0.0100267	0.0113333	n.d.	-0.761949	n.s.
210	#N/A	IGS	10	22	22	1	1	2	0.355556	0.0253156	0.0161616	n.d.	0.014992	n.s.
211	#N/A	IGS	10	569	551	62	66	10	1	0.002	0.0368219	n.d.	-0.641294	n.s.
212	#N/A	IGS	10	422	391	71	75	10	1	0.002	0.0622336	n.d.	-0.405189	n.s.
213	#N/A	IGS	10	172	160	27	31	10	1	0.002	0.0555556	n.d.	-0.907969	n.s.
214	#N/A	IGS	10	226	215	18	18	9	0.977778	0.00291556	0.0213953	n.d.	-1.29339	n.s.
215	#N/A	IGS	10	197	160	35	40	10	1	0.002	0.0704167	n.d.	-0.986351	n.s.
216	#N/A	IGS	10	171	153	18	20	9	0.977778	0.00291556	0.0357298	n.d.	-1.06591	n.s.
217	#N/A	IGS	10	2289	2142	213	230	10	1	0.002	0.0286959	n.d.	-1.21836	n.s.
218	#N/A	IGS	10	212	212	3	3	4	0.533333	0.0324267	0.00283019	n.d.	-1.56222	#
219	#N/A	IGS	10	328	310	15	15	10	1	0.002	0.0130466	n.d.	-1.09267	n.s.
220	#N/A	IGS	10	59	59	2	2	3	0.377778	0.0328622	0.00677966	n.d.	-1.40085	n.s.
221	#N/A	IGS	10	139	133	2	2	3	0.511111	0.0269956	0.00417711	n.d.	-0.69098	n.s.
222	#N/A	IGS	10	111	111	2	2	3	0.511111	0.0269956	0.00500501	n.d.	-0.69098	n.s.
223	#N/A	IGS	10	206	204	4	4	4	0.644444	0.0230489	0.0046841	n.d.	-1.24467	n.s.
224	#N/A	IGS	10	228	221	9	9	7	0.866667	0.0114933	0.00955254	n.d.	-1.47308	n.s.
225	#N/A	IGS	10	407	399	25	25	9	0.977778	0.00291556	0.0191033	n.d.	-0.654484	n.s.
226	#N/A	IGS	10	838	796	126	128	9	0.977778	0.00291556	0.038163	n.d.	-1.63311	#
227	#N/A	IGS	10	39	39	5	5	5	0.755556	0.0167822	0.0450142	n.d.	-0.026937	n.s.
228	#N/A	IGS	10	219	177	43	51	10	1	0.002	0.0765851	n.d.	-1.21306	n.s.
229	#N/A	IGS	10	200	178	23	26	10	1	0.002	0.0401998	n.d.	-1.05622	n.s.
230	#N/A	IGS	10	50	41	3	4	3	0.511111	0.0269956	0.0222222	n.d.	-1.36536	n.s.
231	#N/A	IGS	10	1	1	0	0	1	0	0	0	n.d.	n.a.	n.a.
232	#N/A	IGS	10	91	65	15	20	8	0.933333	0.00597333	0.0888889	n.d.	-0.859041	n.s.
233	#N/A	IGS	10	104	104	18	18	10	1	0.002	0.0628205	n.d.	0.125168	n.s.
234	#N/A	IGS	10	40	39	10	12	9	0.977778	0.00291556	0.0831909	n.d.	-1.06202	n.s.
235	#N/A	IGS	10	195	181	26	28	10	1	0.002	0.0438306	n.d.	-0.95001	n.s.
236	#N/A	IGS	10	104	95	11	11	7	0.933333	0.00384	0.0439766	n.d.	0.333312	n.s.
237	#N/A	IGS	10	254	209	62	76	10	1	0.002	0.116853	n.d.	-0.448541	n.s.
238	#N/A	IGS	10	135	128	28	31	10	1	0.002	0.0631944	n.d.	-1.25902	n.s.
239	#N/A	IGS	10	291	266	57	65	9	0.977778	0.00291556	0.0659983	n.d.	-1.16035	n.s.
240	#N/A	IGS	10	84	78	7	8	9	0.977778	0.00291556	0.0378917	n.d.	0.194779	n.s.
241	#N/A	IGS	10	353	342	37	37	10	1	0.002	0.0356725	n.d.	-0.325385	n.s.
242	#N/A	IGS	10	750	659	132	143	10	1	0.002	0.050548	n.d.	-1.69665	#
243	#N/A	IGS	10	407	399	24	24	9	0.977778	0.00291556	0.0186021	n.d.	-0.594359	n.s.
244	#N/A	IGS	10	228	222	10	10	8	0.955556	0.00352889	0.0111111	n.d.	-1.33942	n.s.
245	#N/A	IGS	10	206	204	4	4	4	0.644444	0.0230489	0.0046841	n.d.	-1.24467	n.s.
246	#N/A	IGS	10	111	111	2	2	3	0.511111	0.0269956	0.00500501	n.d.	-0.69098	n.s.
247	#N/A	IGS	10	147	133	2	2	3	0.511111	0.0269956	0.00417711	n.d.	-0.69098	n.s.
248	#N/A	IGS	10	59	59	2	2	3	0.377778	0.0328622	0.00677966	n.d.	-1.40085	n.s.
249	#N/A	IGS	10	332	310	15	15	10	1	0.002	0.0130466	n.d.	-1.09267	n.s.
250	#N/A	IGS	10	212	212	3	3	4	0.533333	0.0324267	0.00283019	n.d.	-1.56222	#
